# Supplementary material for: Contextual violence and its link to social aggression: a study of community violence in Juárez
Source: PeerJ. 2020 Jul 2;8:e9162. doi: 10.7717/peerj.9162 (PMC7335500; doi:10.7717/peerj.9162)
Supplement: Supplemental Information 5 [file peerj-08-9162-s005.xlsx]

## Sheet: Sex
1	Male
2	Female

## Sheet: Mental Health
1	Yes
2	No

## Sheet: PTSD
1	Yes
2	No

## Sheet: TIPI
1	Disagree strongly
2	Disagree moderately
3	Disagree a little
4	Neither agree nor disagree
5	Agree a little
6	Agree moderately
7	Agree strongly

## Sheet: AVS
1	Strongly agree
4	Strongly disagree

## Sheet: CVCV
1	Never
2	Almost Never
3	Sometimes
4	Frequently
5	Very Frequently

## Sheet: AQ
1	Uncharacteristic of me
2	Very characterisitic of me
